# Supplementary material for: Genome-Wide Identification of PRP Genes in Apple Genome and the Role of MdPRP6 in Response to Heat Stress
Source: Int J Mol Sci. 2021 May 31;22(11):5942. doi: 10.3390/ijms22115942 (PMC8198058; doi:10.3390/ijms22115942)
Supplement: Supplementary file 1 [file ijms-22-05942-s001.zip]

Archive with 1 entries (1 files):
- ijms-1218505-supplementary.pdf
